# Supplementary material for: Marrubiin Inhibits Peritoneal Inflammatory Response Induced by Carrageenan Application in C57 Mice
Source: Int J Mol Sci. 2024 Apr 19;25(8):4496. doi: 10.3390/ijms25084496 (PMC11050121; doi:10.3390/ijms25084496)
Supplement: Supplementary file 1 [file ijms-25-04496-s001.zip]

Archive with 1 entries (1 files):
- ijms-2969186-supplementary.pdf
